# Supplementary material for: Sc-ncDNAPred: A Sequence-Based Predictor for Identifying Non-coding DNA in Saccharomyces cerevisiae
Source: Front Microbiol. 2018 Sep 12;9:2174. doi: 10.3389/fmicb.2018.02174 (PMC6144933; doi:10.3389/fmicb.2018.02174)
Supplement: Supplementary file 1 [file Data_Sheet_1.ZIP]

Archive with 9 entries (8 files):
- Additional file/Additional file 1.docx
- Additional file/Additional file 2/
- Additional file/Additional file 2/allTetramer.mat
- Additional file/Additional file 2/Example.txt
- Additional file/Additional file 2/label.mat
- Additional file/Additional file 2/ncDNAandcDNA_data.zip
- Additional file/Additional file 2/Readme.txt
- Additional file/Additional file 2/Sc_ncDNAPred.m
- Additional file/Additional file 2/TrainFeatureVector.mat
