# Supplementary material for: Sc-ncDNAPred: A Sequence-Based Predictor for Identifying Non-coding DNA in Saccharomyces cerevisiae
Source: Front Microbiol. 2018 Sep 12;9:2174. doi: 10.3389/fmicb.2018.02174 (PMC6144933; doi:10.3389/fmicb.2018.02174)
Supplement: Supplementary file 1 [file Data_Sheet_1.ZIP › Additional file/Additional file 2/Example.txt]

>chromosomeI
GGGTCTGTAAACTTGTGAACTCTCGGCAAATGCCTTGGTGCAATTACGTAATTTTAGCCG
CTGAGAAGCGGATGGTAATGAGACAAGTTGATATCAAACAGATACATATTTAAAAGAGGG
TACCGCTAATTTAGCAGGGCAGTATTATTGTAGTTTGATATGTACGGCTAACTGAACCTA
AGTAGGGATATGAGAGTAAGAACGTTCGGCTACTCTTCTTTCTAAGTGGGATTTTTCTTA
ATCCTTGGATTCTTAAAAGGTTATTAAAGTTCCGCACAAAGAACGCTTGGAAATCGCATT
CATCAAAGAACAACTCTTCGTTTTCCAAACAATCTTCCCGAAAAAGTAGCCGTTCATTTC
CCTTCCGATTTCATTCCTAGACTGCCAAATTTTTCTTGCTCATTTATAATGATTGATAAG
AATTGTATTTGTGTCCCATTCTCGTAGATAAAATTCTTGGATGTTAAAAAATTATTATTT
TCTTCATAAAGAAGCTTTCAAGATATAAGATACGAAATAGGGGTTGATAATTGCATGACA
GTAGCTTTAGATCAAAAAGGAAAGCATGGAGGGAAACAGTAAACAGTGAAAATTCTCTTG
AGAACCAAAGTAAACCTTCATTGAAGAGCTTCCTTAAAAAATTTAGAATCTCCCATGTCA
ACGGGTTTCCATACCTCCCCAGCATCATACATCTTTTTTCAAAGAAACTTCAAATGCCTC
TTTTATGCAAGGGGCAAAATCCTGAAATGACTTAAACTTAGCAGTTTCGTCTTTTTTCAA
AGAGAATGGTTGAAGAAGAATTGTTTTGGACGCTTATTGACAATCTGTTGCATTGATAAA
GTACCTACTATCCCAGACTATATTTGTATACAAGTACAAAATTAGGTTTGTTGAAACAAC
TTTCCGATCATTGGTGCCCGTATCTGATGTTTTTTTAGTAATTTCTTTGTAAATACAGGG
AGTTGTTTCGAAAGCTTATGAGAAAAATACATGAATGACAGGTAAAAATATTGGCTCGAA
AAAGAGGACAAAAAGAGAAATCATAAATGAGTAAACCCACTTGCTGGACATTATCCAGTA
AAGGCTTGGTAGTAACCATAATATTACCCAGGTACGAAACGCTAAGAACTTGAAAGACTC
ATAAAACTTCCAGGTTAAGCTATTTTTGAAAATATTCTGAGGTAAAAGCCATTAAGGTCC
AGATAACCAAGGGACAATAAACCTATGCTTTTCTTGTCTTCAATTTCAGTATCTTTCCAT
TTTGATAATGAGCTAGTGATCCGGAAAGCTACTTTATGATGTTTCAAGGCCTGAAGTTTG
AATATTTATGTAGTTCAACATCAAATGTGTCTATTTTGTGATGAGGCAACCGTCGACAAC
CTTATTATCGAAAAAGAACAACAAGTTCACATGCTTGTTACTCTCTATAACTAGAGAGTA
CTTTTTTTGGAAGCAAGTAAGAATAAGTCAATTTCTACTTACCTCATTAGGGAAAAATTT
AATAGCAGTTGTTATAACGACAAATACAGGCCCTAAAAAATTCACTGTATTCAATGGTCT
ACGAATCGTCAATCGCTTGCGGTTATGGCACGAAGAACAATGCAATAGCTCTTACAAGCC
>chromosomeI.fa:region4
GGGTCTGTAAACTTGTGAACTCTCGGCAAATGCCTTGGTGCAATTACGTAATTTTAGCCG
CTGAGAAGCGGATGGTAATGAGACAAGTTGATATCAAACAGATACATATTTAAAAGAGGG
TACCGCTAATTTAGCAGGGCAGTATTATTGTAGTTTGATATGTACGGCTAACTGAACCTA
AGTAGGGATATGAGAGTAAGAACGTTCGGCTACTCTTCTTTCTAAGTGGGATTTTTCTTA
ATCCTTGGATTCTTAAAAGGTTATTAAAGTTCCGCACAAAGAACGCTTGGAAATCGCATT
CATCAAAGAACAACTCTTCGTTTTCCAAACAATCTTCCCGAAAAAGTAGCCGTTCATTTC
CCTTCCGATTTCATTCCTAGACTGCCAAATTTTTCTTGCTCATTTATAATGATTGATAAG
AATTGTATTTGTGTCCCATTCTCGTAGATAAAATTCTTGGATGTTAAAAAATTATTATTT
TCTTCATAAAGAAGCTTTCAAGATATAAGATACGAAATAGGGGTTGATAATTGCATGACA
GTAGCTTTAGATCAAAAAGGAAAGCATGGAGGGAAACAGTAAACAGTGAAAATTCTCTTG
AGAACCAAAGTAAACCTTCATTGAAGAGCTTCCTTAAAAAATTTAGAATCTCCCATGTCA
ACGGGTTTCCATACCTCCCCAGCATCATACATCTTTTTTCAAAGAAACTTCAAATGCCTC
TTTTATGCAAGGGGCAAAATCCTGAAATGACTTAAACTTAGCAGTTTCGTCTTTTTTCAA
AGAGAATGGTTGAAGAAGAATTGTTTTGGACGCTTATTGACAATCTGTTGCATTGATAAA
GTACCTACTATCCCAGACTATATTTGTATACAAGTACAAAATTAGGTTTGTTGAAACAAC
TTTCCGATCATTGGTGCCCGTATCTGATGTTTTTTTAGTAATTTCTTTGTAAATACAGGG
AGTTGTTTCGAAAGCTTATGAGAAAAATACATGAATGACAGGTAAAAATATTGGCTCGAA
AAAGAGGACAAAAAGAGAAATCATAAATGAGTAAACCCACTTGCTGGACATTATCCAGTA
AAGGCTTGGTAGTAACCATAATATTACCCAGGTACGAAACGCTAAGAACTTGAAAGACTC
ATAAAACTTCCAGGTTAAGCTATTTTTGAAAATATTCTGAGGTAAAAGCCATTAAGGTCC
AGATAACCAAGGGACAATAAACCTATGCTTTTCTTGTCTTCAATTTCAGTATCTTTCCAT
TTTGATAATGAGCTAGTGATCCGGAAAGCTACTTTATGATGTTTCAAGGCCTGAAGTTTG
AATATTTATGTAGTTCAACATCAAATGTGTCTATTTTGTGATGAGGCAACCGTCGACAAC
CTTATTATCGAAAAAGAACAACAAGTTCACATGCTTGTTACTCTCTATAACTAGAGAGTA
CTTTTTTTGGAAGCAAGTAAGAATAAGTCAATTTCTACTTACCTCATTAGGGAAAAATTT
AATAGCAGTTGTTATAACGACAAATACAGGCCCTAAAAAATTCACTGTATTCAATGGTCT
ACGAATCGTCAATCGCTTGCGGTTATGGCACGAAGAACAATGCAATAGCTCTTACAAGCC
ACTACATGACAAGCAACTCATAATTTAAGTGGATAGCTTGTGATAAATTGAATTTTCTCT
GTTTAGTACTTGCCGAATAGTTACTTGTTAGTTGCAGATGCTTTTTGATGACAAAGTTAT
CAATCTCAATATTAAACTTTTTAGGCTTTCAGGTTTAATCTTTCTTTGAGGGTGTATTAA
TTTTCATACAAATATTTGATTCATTATTCGTTTTACTGTTACATTAGACCTGCTCATTAC
ATGGAGTAACTTAAGTTTTCTCAAACGCTTGATAGCATGATTTGATGTAGTAAAAAAAAA
GGCAGAGTTTCCAAAAAAAATTGTTAATCGACAAAGTTAATATTATGGTGGTAGTATCTC
AAATATCTGGATAACCAGATCGTACATCTCTGATAAACAATCTTTGCCACTGCTTTATCC
TTTTAAATTGTATTGAGTGCTTCAGTCATTGCAAAATTTTACGAGATTTAAAATTTGTGA
ACCCGACCTTACCGAGAAATGATGAGCTAATTTTTATAGGTCGACCCTTCTGTCGCTTAC
TGGGTTGATTATCTTGTGCTTTCTTAGTATCTATCACAAAGGAGACAAAATCGTTGATAA
AAAGTGCATCAACATTCCCAGCCAGAAAATGCACATCATAAAGACATGTTATTCAAGAGC
CACGACCGTCTTCAATTTATCTTTTATAAAAAACCCTTGTTCTACTGACAGGATGGAATA
GATATTAAATATACATTTTGCATTTTTTTTTTTTTCTGTATTGAAGATTTGTATATGAAA
GATGTTTATACATCAAATGCTTTGAATAAAGCCATCTTAATTTCAATTTCATGCCCTCCT
TCACCGTTTTCTGTTGGTCTAGAGGTAGCTTGTTGTGGTCACTAATGAGAACTTAAATAG
TTTTCAACTGCTGGTGATAAATCAATAATTTATGTTCTTAACCTAACATTTGATGACCTT
TGATGCGTTGGTTATGTTGAAGACAAATTGCCTCTAATCAGTTCCATTAAGAAATCTTCT
TAACTCCTCCAAATATTCTGCCCATACGATACCTATTTGTTTACTTTGTCATTTTGCCAT
AAGATTGGTATCCACTTCTTGTCTGTAAAATAATTAGAAAGTAGCACAATTTTTACAGTA
ATGTAGCACGCGTAACTCCTAAACTTTGTCATAATGGTTGAAATGAATGTATGATATAAA
AACTCGGACCCTGTTTTACTTCTTTTATAGAACCTTATTTTTGACGCAGGGAGGCGACAT
TTATCCAAATTAAGTTTTGACATGGCGCATCAGGGAATAAAAAAAACTTTATTATGTGGC
CGAATCAACATTAATCAAATGCACTAATATTGTAACGTTCTTACAAAGGGCAGACAACTT
GAGAACTTTCATGCGTGCAACAGTATTAATATTTTACTGTCTTGATATCGTTATCCTCAT
CGTAACGTGAATTTTTTTGTCTCATACGTTAAGGTAAATTTTGATGACCCCCGTTGTCCT
TGTTTGCCTTACTGTATAAAGCACCCTTTTATTGTTTAGAATACTAGAATGATAACTGCA
TTCGGACTATGAAAGAAAAAATGGTAGTAGCAAAGGATAGGCATCGCCGTATTTACTACT
TTGTAAACCAGTGGATTTTTGCTCAACATATAAAAAACTAAAGACCTTTTTTTCATCAAT
ATACTTCTGAGACGTGCAGATGTGATATTCGGGTTTGAGCTTGTAGTCAACGAAGCGGGT
TCATGGGCAAATTTTCTTTTTTTTCCCTTTTTTTTTGTCTAGATTATTTCGAATATGAGT
TAATCATACGTTGATTAGTACTGTTGGTCTCTCATTGAAATTTTACGTGACACCATCATT
TTACTTCCACATAAGTTCTAATGTTACGTAGTTCAATTTTAGTCGACCTAGCTTCATATT
TATTTTAGAAGCAATTCGTAATTATCATTTTGCTTTCGAAGAAAATTAAGACTTCATTTA
CTATTCTCGTGATATTTTAGTAGGCGCTTCTTTTGTATCGAACCATTTTATTGCAATGGC
CCTTAAGTTACCGTTATTCATACCAATTTGACGTTAATTTTAAATGCGTTCTGAAGTTTC
TTAAATAACCCGGATTGGTTAGGTTCAGCCATGCCTGGCGCGTACATTGAGGCATTAGAA
GATCCGCAGATAAATAATAAGCTTAGTAAATCCTAAAGATAACAACTAAAATTATATTTC
CATCAGCTCAATACCGCAGTACTTTGAAACCTGATTTATATATTGCAGAACTTAATTAAA
AGTACATTGTAGTTCAAAAAATAAATATCAAACTTTTGGACCCTCTCTTATTGCCTCCCA
ATTAATTAAAACATCTTTTCTTCCAATCTACAGGTTTGAAAAGGTAATAAGTAATATAAA
CTTGAGAACCAAAAAAAAAAAAAAAAAAATACTGATCCTTACAGGTTTTAAGGTTGCAAA
GGGAACATTTATTGAAAGGAGCTAACAATAGTGGGTATGAGTAAAGATATATAGATCGAT
ATTTTGAATTCTAAATGATGAACTAGGGAAGTAATTTAGGTGAAACATTGCAACCAATCA
TTTTACACTTTTGGTTGCACGTAATGTACCTTTTTATGATATTTTTTTTTTATAGTAGTA
GTGTGAAAATTTCTTCAGGACTTGCAAAAAGAATCTAACTGATCTTCGGATGAGCCTTTA
TCGATTATTTTTTTCCTAAATATAATACTTTACAAGCGAATGTTTTGTTAGGAGAAAGAT
ATAAAAATTATGCGGCATAGGCATATTATCCAATAAAAAGGAAATTTATATATAAACTTC
ATTTACGTCATAAGAAAATGTTAAGTTCTCTTAACGAAAACTGTGCGAATTTTGTGTTAA
AGCTGGATGATGAGAAATTATTCTCGTAT
