# Supplementary material for: Sc-ncDNAPred: A Sequence-Based Predictor for Identifying Non-coding DNA in Saccharomyces cerevisiae
Source: Front Microbiol. 2018 Sep 12;9:2174. doi: 10.3389/fmicb.2018.02174 (PMC6144933; doi:10.3389/fmicb.2018.02174)
Supplement: Supplementary file 1 [file Data_Sheet_1.ZIP › Additional file/Additional file 2/Readme.txt]

this package of codes	private	matlab2014a	
----usage 
1. set up the matlab2014a version to a correct environment on the windows system. 
2. open a CMD window.
3. go to the dir where you place this package.       
4. run "Sc_ncDNAPred.m" . 
5. select the ".txt" file containing protein sequences in FASTA format to open.
     
