# Supplementary material for: Sc-ncDNAPred: A Sequence-Based Predictor for Identifying Non-coding DNA in Saccharomyces cerevisiae
Source: Front Microbiol. 2018 Sep 12;9:2174. doi: 10.3389/fmicb.2018.02174 (PMC6144933; doi:10.3389/fmicb.2018.02174)
Supplement: Supplementary file 1 [file Data_Sheet_1.ZIP › Additional file/Additional file 2/Sc_ncDNAPred.m]

clc
clear all;
close all;
TrainFeatureVector=importdata('TrainFeatureVector.mat');
TrainLabel= importdata('label.mat');
all_Tetramer=importdata('allTetramer.mat');
[FileName, PathName, FilterIndex]=uigetfile('.txt','Select file to open');
[head seq]=fastaread(FileName);
seq=cellstr(seq);
head=cellstr(head);
n=length(head); 
W=zeros(n,4^4);
AA='ACGT';
    for i=1:n
        s=seq{1,i};
        M=length(s);
    for j=1:M-3
    a1=s(j);
    a2=s(j+1);
    a3=s(j+2);
    a4=s(j+3);
    a=strcat(a1,a2,a3,a4);
    g=strmatch(a,all_Tetramer,'exact');
    W(i,g)=W(i,g)+1;
    end
    W(i,:)=W(i,:)/(M-3);
    end
xtest=W;%Feature matrix of testing peptide segments
ytest=zeros(n,1);
model=svmtrain(TrainLabel,TrainFeatureVector,'-c 1024 -g 4 -w1 1 -w-1 1');
[predict_label, accuracy, dec_values]=svmpredict(ytest,xtest,model);
clc
uu=0;
    for m=1:n
        if predict_label(m)==1
            fprintf(2,'>%s \n',head{1,m});
            fprintf(2,' %s ncDNA \n',seq{1,m});
        else
            fprintf('>%s \n %s cDNA \n',head{1,m},seq{1,m});
        end
    end
